# Supplementary material for: Siberian sturgeon multi-tissue reference transcriptome database
Source: Database (Oxford). 2020 Nov 25;2020:baaa082. doi: 10.1093/database/baaa082 (PMC7687680; doi:10.1093/database/baaa082)
Supplement: baaa082_Supp [file baaa082_supp.zip]

Archive with 4 entries (4 files):
- bioinfo.cls
- busco.eps
- database.eps
- supplementary.tex
