# Supplementary material for: Siberian sturgeon multi-tissue reference transcriptome database
Source: Database (Oxford). 2020 Nov 25;2020:baaa082. doi: 10.1093/database/baaa082 (PMC7687680; doi:10.1093/database/baaa082)
Supplement: baaa082_Supp [file baaa082_supp.zip › supplementary.tex]

\documentclass{article}

\usepackage{atbegshi}% http://ctan.org/pkg/atbegshi
\AtBeginDocument{\AtBeginShipoutNext{\AtBeginShipoutDiscard}}

\usepackage{pdflscape}
\usepackage{float}
\usepackage{adjustbox}
\usepackage{makecell}


\addtolength{\voffset}{+.875in}

\begin{document}

\begin{landscape}

\section{Supplementary data} 

\subsection{Supplementary table ST1 : alignment rates of the Siberian Sturgeon SRA data sets on the reference transcriptome}
% Please add the follow ing required packages to your document preamble:
% \usepackage[table,xcdraw]{xcolor}
% If you use beamer only pass "xcolor=table" option, i.e. \documentclass[xcolor=table]{beamer}
% \usepackage[normalem]{ulem}
% \useunder{\uline}{\ul}{}
\begin{table}[H]

\begin{tabular}{|l|l|l|r|r|r|r|r|}
\hline
\textbf{sample} & \textbf{project} & \textbf{tissue} & \textbf{seq. pairs} & \textbf{mapped} & \textbf{properly paired} & \textbf{mapping rate \%} & \textbf{pairing rate \%} \\
\hline
SRR10466919 & PRJNA589957 & Immature testis & 25,111,268 & 23,537,410 & 22,618,614 & 93.73 & 90.07 \\
SRR10466918 & PRJNA589957 & Immature testis & 32,390,504 & 29,906,279 & 28,621,242 & 92.33 & 88.36 \\
SRR10466913 & PRJNA589957 & Immature ovary & 25,904,994 & 23,545,720 & 22,328,912 & 90.89 & 86.20 \\
SRR10466917 & PRJNA589957 & Immature testis & 30,993,290 & 29,285,924 & 28,256,036 & 94.49 & 91.17 \\
SRR10466912 & PRJNA589957 & Immature ovary & 35,993,332 & 32,877,382 & 31,489,106 & 91.34 & 87.49 \\
SRR10466916 & PRJNA589957 & Immature testis & 31,175,686 & 28,539,660 & 27,349,834 & 91.54 & 87.73 \\
SRR10466921 & PRJNA589957 & Undifferentiated gonad & 30,162,678 & 27,152,242 & 25,791,654 & 90.02 & 85.51 \\
SRR10466902 & PRJNA589957 & Undifferentiated gonad & 83,620,456 & 79,191,993 & 76,197,826 & 94,70 & 91.12 \\
SRR10466915 & PRJNA589957 & Immature testis & 20,923,462 & 19,394,357 & 18,651,434 & 92.69 & 89.14 \\
SRR10466914 & PRJNA589957 & Immature testis & 25,878,066 & 24,145,649 & 23,106,402 & 93.31 & 89.29 \\
SRR10466911 & PRJNA589957 & Immature ovary & 29,510,928 & 28,753,719 & 27,472,154 & 97.43 & 93.09 \\
SRR10466905 & PRJNA589957 & Undifferentiated gonad & 58,795,882 & 55,353,994 & 52,869,300 & 94.15 & 89.92 \\
SRR10466904 & PRJNA589957 & Undifferentiated gonad & 59,635,196 & 55,288,886 & 52,936,666 & 92.71 & 88.77 \\
SRR10466903 & PRJNA589957 & Undifferentiated gonad & 109,859,004 & 104,605,019 & 100,179,708 & 95.22 & 91.19 \\
SRR1785969 & PRJNA274436 & bone plate & 75,356,474 & 74,774,581 & 70,804,794 & 99.23 & 93.96 \\
SRR1785974 & PRJNA274436 & different developmental stages & 85,889,646 & 80,108,330 & 75,051,516 & 93.27 & 87.38 \\
SRR1785979 & PRJNA274436 & different developmental stages & 64,708,472 & 62,336,875 & 58,644,852 & 96.33 & 90.63 \\
SRR1785982 & PRJNA274436 & different developmental stages & 64,109,484 & 62,095,103 & 58,295,552 & 96.86 & 90.93 \\
SRR2017708 & PRJNA274436 & different developmental stages & 79,586,582 & 78,055,783 & 74,129,812 & 98.08 & 93.14 \\
SRR2017715 & PRJNA274436 & different developmental stages & 88,487,368 & 85,643,356 & 80,758,094 & 96.79 & 91.27 \\
SRR5114774 & PRJNA357627 & developing jaw\/mandible & 525,842,168 & 492,218,110 & 470,669,458 & 93.61 & 89.51 \\
SRR10466920 & PRJNA589957 & Undifferentiated gonad & 85,772,070 & 81,262,027 & 72,623,938 & 94.74 & 84.67 \\
SRR10466909 & PRJNA589957 & Undifferentiated gonad & 160,404,754 & 151,556,700 & 134,831,196 & 94.48 & 84.06 \\
SRR10466908 & PRJNA589957 & Undifferentiated gonad & 82,060,870 & 78,190,410 & 66,077,862 & 95.28 & 80.52 \\
SRR10466907 & PRJNA589957 & Undifferentiated gonad & 83,000,698 & 78,042,489 & 68,658,582 & 94.03 & 82.72 \\
SRR10466906 & PRJNA589957 & Undifferentiated gonad & 103,405,296 & 97,241,529 & 86,616,934 & 94.04 & 83.76 \\
\hline
\end{tabular}
\end{table}

\subsection{Supplementary tables ST2 : Search of genes specific of different tissues and functions in the Siberian sturgeon Tissue database}

\subsubsection{Hypophysiotropic peptides genes} 

\begin{table}[H]
\begin{adjustbox}{width=2\textwidth}
\begin{tabular}{|l|l|l|l|l|l|}
\hline
Gene searched & Gene name & Gene ID & Best subject in SDB & ID & ID confirmation by BLAST \\
\hline
gnrh1 & gonadotropin-releasing hormone GnRH1 {[}Acipenser sinensis{]} & AGK30598.1 & TSturg\_GNRH1 & 92.39 & GnRH1 \\
gnrh2 & gonadotropin-releasing hormone GnRH2 {[}Acipenser sinensis{]} & AGK30597.1 & TSturg\_GNRH1 & 36.76 & not confirmed \\
gnIH & neuropeptide GnIH {[}Danio rerio{]} & ADB43132.1 & TSturg\_contig\_24090 & 34.69 & pro-FMRFamide-related neuropeptide VF \\
ghRH & {\makecell[l]{growth hormone-releasing hormone/pituitary adenylate \\ cyclase-activating polypeptide precursor {[}Danio rerio{]}}} & AAG36782.1 & \begin{tabular}[c]{@{}l@{}}TSturg\_PACA.2.2 \\ TSturg\_PACA.1.2\\ TSturg\_contig\_32092\end{tabular} & \begin{tabular}[c]{@{}l@{}}73.14\\ 72.00\\ 70.00\end{tabular} & pituitary adenylate cyclase-activating polypeptide \\
thr & thyrotropin-releasing hormone {[}Danio rerio{]} & AAH95193.1 & TSturg\_contig\_35840 & 43.46 & thyrotropin releasing hormone \\
sst & somatostatin {[}Danio rerio{]} & CAC20110.1 & TSturg\_SMS.2.2  TSturg\_SMS.1.2 & \begin{tabular}[c]{@{}l@{}}70.59\\ 70.59\end{tabular} & preprosomatostatin I somatostatin precursor \\
crh & corticotropin-releasing hormone {[}Danio rerio{]} & AAI64878.1 & TSturg\_crh.1.2 & 60.84 & corticoliberin \\
 &  &  & TSturg\_crh.2.2 & 61.18 & corticoliberin \\
kiss-2 & kisspeptin-2 {[}Acipenser schrenckii{]} & ALR73047.1 & \begin{tabular}[c]{@{}l@{}}TSturg\_contig\_08921 \\ TSturg\_contig\_07662\\ TSturg\_contig\_18675\end{tabular} & \begin{tabular}[c]{@{}l@{}}98.18\\ 97.27\\ 86.90\end{tabular} & kisspeptin-2 \\
kiss-1 & kisspeptin-1 {[}Acipenser schrenckii{]} & ALR73048.1 & TSturg\_contig\_18675 & 66.67 & not confirmed \\
npy & neuropeptide Y {[}Acipenser baerii{]} & AWD73448.1 & SSturg-npy & 98.97 & neuropeptide Y \\
gal & galanin peptides isoform X1 {[}Danio rerio{]} & XP\_005163049.1 & TSturg\_gal & 66.95 & galanin peptides \\
cck & cholecystokinin {[}Danio rerio{]} & XP\_001346140.2 & TSturg\_CCKN & 50.57 & cholecystokinin \\
hcrt & hypocretin (orexin) neuropeptide {[}Danio rerio{]} & NP\_001070860.1 & TSturg\_contig\_40785 & 28.75 & not confirmed \\
cart & CART {[}Acipenser baerii{]} & ARH01901.1 & TSturg\_LOC102698680 &  & cocaine- and amphetamine-regulated transcript protein \\
ist & isotocin {[}Danio rerio{]} & AAL50209.1 & TSturg\_contig\_31979 & 62.83 & not similarity was found \\
 &  &  & TSturg\_avp & 62.83 & prepro-vasotocin \\
 &  &  & TSturg\_contig\_27560 & 68.93 & isotocin-neurophysin \\
pmch & pro-melanin-concentrating hormone 2 {[}Danio rerio{]} & ACO35934.1 & TSturg\_contig\_26486 & 31.58 & pro- melanin-concentrating hormone \\
oxt & oxytocin, partial {[}Oryzias latipes{]} & ALD51573.1 &  &  & not found \\
\hline
\end{tabular}
\end{adjustbox}
\end{table}

\subsubsection{Hypophysiotropic peptides receptors genes} 

\begin{table}[H]
\begin{adjustbox}{width=2\textwidth}
\begin{tabular}{|l|l|l|l|l|l|}
\hline
Gene searched & Gene name & Gene ID & Best subject in SDB & ID & ID confirmation by BLAST \\
\hline
gnrh-r1 & gonadotropin-releasing hormone receptor 1 {[}Danio rerio{]} & NP\_001138452.1 & TSturg\_GNRHR & 50.51 & gonadotropin-releasing hormone receptor \\
gnrh-r2 & gonadotropin-releasing hormone receptor 2 {[}Danio rerio{]} & NP\_001138451.1 & TSturg\_GNRHR & 52.06 & gonadotropin-releasing hormone receptor \\
gnrh-r3 & gonadotropin-releasing hormone receptor 3 {[}Danio rerio{]} & NP\_001170921.1 & TSturg\_GNRHR & 51.84 & gonadotropin-releasing hormone receptor \\
gnrh-4 & gonadotropin-releasing hormone receptor 4 {[}Danio rerio{]} & NP\_001091663.1 & TSturg\_GNRHR & 52.96 & gonadotropin-releasing hormone receptor \\
gnih-r & neuropeptide FF receptor 1 like 2 {[}Danio rerio{]} & NP\_001165168.1 & TSturg\_LOC102689366 & 66.92 & neuropeptide FF receptor 1-like \\
 & & & TSturg\_contig\_41783 & 56.99 & neuropeptide FF receptor 2-like isoform X1 \\
kiss 2- r & kisspeptin receptor 2 {[}Danio rerio{]} & BAL03274.1 & TSturg\_contig\_27608 & 80.45 & Not confirmed \\
kiss 1-r & KISS1 receptor a {[}Danio rerio{]} & NP\_001099149.2 & TSturg\_contig\_27608 & 80.45 & GPR54 \\
npy-r & neuropeptide Y receptor type 1 {[}Danio rerio{]} & NP\_001095861.1 & TSturg\_contig\_54415 & 47.70 & neuropeptide Y receptor type 1-like \\
pacap-r & pituitary adenylate cyclase-activating polypeptide type I receptor {[}Danio rerio{]} & XP\_021327469.1 & TSturg\_ADCYAP1R1.2.2 & 78.70 & pituitary adenylate cyclase-activating polypeptide type I receptor isoform X7 \\
thr-r & thyrotropin-releasing hormone receptor {[}Danio rerio{]} & XP\_687246.4 & TSturg\_LOC102696009 & 64.15 & thyrotropin-releasing hormone receptor \\
sstr5 & somatostatin receptor type 5 isoform X2 {[}Danio rerio{]} & XP\_005164491.1 & TSturg\_LOC102350057 & 65.51 & somatostatin receptor type 5-like \\
crh-r & corticotropin-releasing factor receptor 1 {[}Danio rerio{]} & XP\_696346.3 & TSturg\_CRFR1 & 94.74 & corticotropin-releasing factor receptor 1 \\
gal-r1 & galanin receptor type 1 {[}Danio rerio{]} & XP\_696215.1 & TSturg\_LOC102684154 & 42.12 & not confirmed \\
gal-r2 & galanin receptor type 2 {[}Danio rerio{]} & XP\_021330387.1 & TSturg\_LOC102684154 & 85.71 & galanin receptor type 2-like \\
\hline
\end{tabular}
\end{adjustbox}
\end{table}


\subsubsection{Pituitary hormones genes} 

\begin{table}[H]
\begin{adjustbox}{width=2\textwidth}
\begin{tabular}{|l|l|l|l|l|l|}
\hline
Gene searched & Gene name & Gene ID & Best subject in SDB & ID & ID confirmation by BLAST \\
\hline
fsh & follicle-stimulating hormone {[}Acipenser baerii{]} & CAB93504.1 & TSturg\_FSHB & 99.22 & follicle-stimulating hormone \\
lh & luteinizing hormone {[}Acipenser sinensis{]} & ACB29495.1 & TSturg\_GTHB2.3.3 & 100.00 & gonadotropin-beta 2 \\
gh & growth hormone {[}Acipenser baerii{]} & AFX71645.1 & TSturg\_SOMA2 & 96,95 & growth hormone \\
prl & prolactin {[}Acipenser gueldenstaedtii{]} & AAB28396.1 & TSturg\_PRL & 99,77 & prolactin \\
sl & somatolactin {[}Acipenser transmontanus{]} & BAA32608.1 & TSturg\_SOML & 99,56 & somatolactin \\
tsh & thyroid-stimulating hormone {[}Acipenser baerii{]} & CAB93505.1 & TSturg\_contig\_28632 & 96.90 & thyroid-stimulating hormone beta subunit \\
pomc & proopiomelanocortin A precursor {[}Acipenser transmontanus{]} & AAD55816.1 & TSturg\_COLI.1.2 & 98,48 & proopiomelanocortin A precursor \\
vasotocin & vasotocin precursor {[}Latimeria menadoensis{]} & ABZ04535.1 & TSturg\_avp & 66,21 & prepro-vasotocin \\
\hline
\end{tabular}
\end{adjustbox}
\end{table}

\subsubsection{Pituitary hormone receptor genes} 

\begin{table}[H]
\begin{adjustbox}{width=2\textwidth}
\begin{tabular}{|l|l|l|l|l|l|}
\hline
Gene searched & Name & Gene ID & Best subject in SDB & ID & ID confirmation by BLAST \\
\hline
fshr & follicle-stimulating hormone receptor {[}Acipenser ruthenus{]} & ANT47399.1 & TSturg\_contig\_41625 & 53.91 & Not confirmed \\
lhcgr & lutropin-choriogonadotropic hormone receptor precursor {[}Danio rerio{]} & NP\_991188.1 & TSturg\_contig\_41625 & 57.29 & lutropin-choriogonadotropic hormone receptor \\
ghr & growth hormone receptor a {[}Danio rerio{]} & ACF60805.1 & TSturg\_contig\_50215 & 47.25 & growth hormone receptor \\
 & growth hormone receptor b {[}Danio rerio{]} & ACF60806.1 & TSturg\_contig\_50215 & 37.92 & growth hormone receptor \\
prlr & prolactin receptor a {[}Danio rerio{]} & AAI63012.1 & TSturg\_contig\_25537 & 43.18 & prlr \\
smtlr & TPA: growth hormone receptor a {[}Danio rerio{]} & CAI99156.1 & TSturg\_contig\_50215 & 47.06 & growth hormone receptor \\
\hline
\end{tabular}
\end{adjustbox}
\end{table}

\subsubsection{Gonad related genes} 

\begin{table}[H]
\begin{adjustbox}{width=2\textwidth}
\begin{tabular}{|l|l|l|l|l|l|}
\hline
Gene searched & Name & Gene ID & Best subject in SDB & ID & ID confirmation by BLAST \\
\hline
cyp11a & cholesterol side-chain cleavage enzyme, mitochondrial isoform a precursor {[}Homo sapiens{]} & NP\_000772.2 & TSturg\_CP11A & 47.45 & cytochrome P450 cholesterol side chain cleavage \\
cyp11c & cytochrome P450, family 11, subfamily C, polypeptide 1 {[}Danio rerio{]} & NP\_001073673.1 & TSturg\_LOC103026652 & 65.02 & cytochrome P450 11B, mitochondrial-like \\
cyp17a1 & cytochrome P450, family 17, subfamily A, polypeptide 1 {[}Danio rerio{]} & AAI17613.1 & TSturg\_contig\_45635 & 69.64 & steroid 17-alpha-hydroxylase/17,20 lyase \\
cyp17a2 & cytochrome P450, family 17, subfamily A, polypeptide 2 precursor {[}Danio rerio{]} & NP\_001099140.1 & TSturg\_contig\_45635 & 50.22 & steroid 17-alpha-hydroxylase/17,20 lyase \\
cyp19a1 & cytochrome P450 aromatase {[}Acipenser schrenckii{]} & AGN52746.1 & TSturg\_contig\_15333 & 98.52 & cytochrome P450 aromatase \\
hsd3b & 3-beta-hydroxysteroid dehydrogenase {[}Danio rerio{]} & AAP33402.1 & TSturg\_hsd3b1 & 56.22 & 3 beta-hydroxysteroid dehydrogenase/Delta 5--\textgreater{}4-isomerase \\
hsd11b & hydroxysteroid 11-beta dehydrogenase 2 {[}Danio rerio{]} & AAH65613.1 & TSturg\_contig\_52868 & 68.38 & corticosteroid 11-beta-dehydrogenase isozyme 2 \\
hsd17b1 & estradiol 17-beta-dehydrogenase 1 {[}Danio rerio{]} & NP\_991147.1 & TSturg\_hsd17b1.1.2 & 65.98 & estradiol 17-beta-dehydrogenase 1 \\
hsd17b3 & testosterone 17-beta-dehydrogenase 3 {[}Danio rerio{]} & NP\_956658.1 & TSturg\_contig\_20599 & 54.51 & testosterone 17-beta-dehydrogenase 3 \\
star & steroidogenic acute regulatory protein {[}Acipenser transmontanus{]} & ACI23577.1 & TSturg\_star & 99.64 & steroidogenic acute regulatory protein \\
vtgr & vitellogenin receptor {[}Acipenser sinensis{]} & AWY62799.1 & TSturg\_contig\_46236 & 98.6 & vitellogenin receptor \\
\hline
\end{tabular}
\end{adjustbox}
\end{table}

\subsubsection{Liver genes} 

\begin{table}[H]
\begin{adjustbox}{width=2\textwidth}
\begin{tabular}{|l|l|l|l|l|l|}
\hline
Gene searched & Name & Gene ID & Best subject in SDB & ID & ID confirmation by BLAST \\
\hline
era1-1 & estrogen receptor alpha1 {[}Acipenser schrenckii{]} & BAG82650.1 & TSturg\_esr1.1.5 & 99.04 & estrogen receptor alpha1 \\
era1-2 &  &  & TSturg\_esr1.2.5 & 94.70 & estrogen receptor alpha1 \\
era1-3 &  &  & TSturg\_esr1.4.5 & 94.76 & estrogen receptor alpha1 \\
era2 & estrogen receptor alpha2 {[}Acipenser schrenckii{]} & BAG82651.1 & TSturg\_esr1.3.5 & 93.79 & estrogen receptor alpha2 \\
 &  &  & TSturg\_esr1.5.5 & 90.13 & estrogen receptor alpha2 \\
erb & estrogen receptor beta {[}Acipenser schrenckii{]} & BAG82652.1 & TSturg\_esr2 & 96.22 & estrogen receptor beta \\
errgama-like & estrogen-related receptor gamma {[}Danio rerio{]} & NP\_998119.1 & TSturg\_ERR3 & 91.40 & estrogen-related receptor gamma \\
igf1 & insulin-like growth factor 1, partial {[}Acipenser gueldenstaedtii{]} & ABA42920.1 & TSturg\_IGF1A & 97.69 & insulin-like growth factor I \\
insl & insulin {[}Danio rerio{]} & CAC20109.1 & TSturg\_contig\_50219 & 60.00 & insulin \\
vtg & vitellogenin, partial {[}Acipenser transmontanus{]} & AAA87392.1 & \begin{tabular}[c]{@{}l@{}}TSturg\_contig\_05081\\ TSturg\_VIT.1.2\end{tabular} & \begin{tabular}[c]{@{}l@{}}51.22\\ 50.00\end{tabular} & vitellogenin AB2a \\
\hline
\end{tabular}
\end{adjustbox}
\end{table}

\subsubsection{Gastrointestinal hormones genes} 

\begin{table}[H]
\begin{adjustbox}{width=2\textwidth}
\begin{tabular}{|l|l|l|l|l|l|}
\hline
Gene searched & Name & Gene ID & Best subject in SDB & ID & ID confirmation by BLAST \\
\hline
cck & cholecystokinin {[}Danio rerio{]} & XP\_001346140.2 & TSturg\_CCKN & 50.57 & cholecystokinin \\
ghrl & ghrelin {[}Danio rerio{]} & ACJ76436.1 & TSturg\_contig\_36777 & 47.50 & ghrelin \\
gastrin/cholecystokinin & gastrin/cholecystokinin-like peptide {[}Danio rerio{]} & XP\_021335429.1 & TSturg\_contig\_26996 & 36.63 & gastrin/cholecystokinin-like peptide \\
vip & vip protein {[}Danio rerio{]} & AAI53931.1 & TSturg\_contig\_27484 & 76.67 & VIP peptide \\
gip & glucose-dependent insulinotropic peptide {[}Rattus norvegicus{]} & CAA79621.1 & TSturg\_gip & 26.96 & gastric inhibitory polypeptide-like \\
calcb & calcitonin gene-related peptide 2 precursor {[}Danio rerio{]} & NP\_001002471.1 & TSturg\_calcb & 78.69 & calcitonin gene-related peptide \\
cgA & chromogranin-A precursor {[}Danio rerio{]} & NP\_001006059.2 & TSturg\_chga & 51.94 & chromogranin-A \\
gal & galanin peptides isoform X1 {[}Danio rerio{]} & XP\_005163049.1 & TSturg\_gal & 66.95 & galanin peptides \\
penk & proenkephalin-A preproprotein {[}Homo sapiens{]} & NP\_001129162.1 & TSturg\_penk.1.3 & 52.94 & proenkephalin \\
sst & somatostatin {[}Danio rerio{]} & CAC20110.1 & TSturg\_SMS.2.2 & 70.59 & preprosomatostatin I \\
 &  &  & TSturg\_SMS.1.2 & 70.59 & somatostatin precursor \\
\hline
\end{tabular}
\end{adjustbox}
\end{table}

\subsubsection{Kidney and anterior kidney genes} 

\begin{table}[H]
\begin{adjustbox}{width=2\textwidth}
\begin{tabular}{|l|l|l|l|l|l|}
\hline
Gene searched & Name & Gene ID & Best subject in SDB & ID & ID confirmation by BLAST \\
\hline
star & steroidogenic acute regulatory protein {[}Danio rerio{]} & AAG28593.1 & TSturg\_star & 74.91 & steroidogenic acute regulatory protein \\
cyp11a & cholesterol side-chain cleavage enzyme & SSturg2\_CP11A & TSturg\_CP11A & 98.66 & cytochrome P450 cholesterol side chain cleavage \\
21-OH & PREDICTED: steroid 21-hydroxylase {[}Latimeria chalumnae{]} & XP\_014347016.1 & TSturg\_contig\_45635 & 35.68 & Not confirmed \\
cyp11c1 & cytochrome P450, family 11, subfamily C, polypeptide 1 {[}Danio rerio{]} & NP\_001073673.1 & TSturg\_LOC103026652 & 65.02 & cytochrome P450 11B \\
hsd11beta-type2 & corticosteroid 11beta-dehydrogenase isozyme 2 {[}Danio rerio{]} & NP\_997885.2 & TSturg\_contig\_52868 & 68.23 & corticosteroid 11-beta-dehydrogenase isozyme 2 \\
nr3c2 & mineralocorticoid receptor {[}Danio rerio{]} & NP\_001093873.1 & \begin{tabular}[c]{@{}l@{}}TSturg\_nr3c2.1.2\\ TSturg\_nr3c2.2.2\end{tabular} & \begin{tabular}[c]{@{}l@{}}62.96\\ 61.34\end{tabular} & mineralocorticoid receptor \\
nr3c1 & glucocorticoid receptor {[}Danio rerio{]} & NP\_001018547.2 & TSturg\_contig\_53419 & 59.79 & glucocorticoid receptor \\
\hline
\end{tabular}
\end{adjustbox}
\end{table}

\subsubsection{Immunologically-relevant genes}

\begin{table}[H]
\begin{adjustbox}{width=2\textwidth}
\begin{tabular}{|l|l|l|l|l|l|}
\hline
Gene searched & Name & Gene ID & Best subject in SDB & ID & ID confirmation by BLAST \\
\hline
saa1 & serum amyloid A protein precursor {[}Danio rerio{]} & NP\_001005599.1 & TSturg\_saa.2.2 & 70.75 & serum amyloid A protein precursor \\
saa2 & serum amyloid A protein precursor {[}Danio rerio{]} & NP\_001005599.1 & TSturg\_saa.1.2 & 71.10 & acute phase serum amyloid A \\
saa3 & serum amyloid A protein precursor {[}Danio rerio{]} & NP\_001005599.1 & TSturg\_SAA & 69.81 & serum amyloid A-5 protein \\
saa4 & serum amyloid A protein precursor {[}Danio rerio{]} & NP\_001005599.1 & TSturg\_SAA1 & 57.14 & amyloid A \\
sap1 & serum amyloid P-component-like {[}Lepisosteus oculatus{]} & XP\_006631034.1 & TSturg\_contig\_09293 & 52.40 & serum amyloid P-component-like \\
sap2 & serum amyloid P-component-like {[}Lepisosteus oculatus{]} & XP\_006631034.1 & TSturg\_LOC102697879 & 55.73 & serum amyloid P-component-like \\
lyz & lysozyme {[}Acipenser sinensis{]} & AXG32182.1 & TSturg\_lyg & 96.24 & lysozyme \\
 &  &  & TSturg\_lygl1 & 81.18 & lysozyme-g-like \\
lyz-c & lysozyme C {[}Seriola dumerili{]} & XP\_022600259.1 & \begin{tabular}[c]{@{}l@{}}TSturg\_contig\_01163\\ TSturg\_LYSC.3.3\\ TSturg\_LYSC.1.3\\ TSturg\_LYSC1.1.3\\ TSturg\_contig\_11875\end{tabular} & \begin{tabular}[c]{@{}l@{}}65.00\\ 60.42\\ 68.00\\ 59.80\\ 40.00\end{tabular} & lysozyme C-like \\
\hline
\end{tabular}
\end{adjustbox}
\end{table}

\end{landscape}


\end{document}
